# Supplementary material for: Improving the neonatal mask ventilation skills of non‐airway experts using the “Five Breath Method”: A simulation study
Source: Pediatr Discov. 2025 Feb 4;3(3):e2520. doi: 10.1002/pdi3.2520 (PMC12483298; doi:10.1002/pdi3.2520)
Supplement: Supplementary file 1 — Supplementary Material [file PDI3-3-e2520-s001.xlsx]

## Sheet: INITAL TESTING
Subject and Test	year in residency	air entry
A pretest	1	95
A posttest		15
B pretest	1	57
B posttest		21
C pretest	2	35
C postest		21
D pretest	1	no
D posttest		11
E pretest	1	85
E posttest		50
F pretest	2	36
F posttest		11
G pretest	2	149
G posttest		38
H pretest	2	20
H posttest		12
I prettest	1	39
I posttest		8
J pretest	1	72
J posttest		60
K pretest	1	63
K posttest		30
L pretest	1	no
L posttest		60
M pretest	1	18
M posttest		10
N pretest	1	no
N posttest		8
O pretest	1	no
O posttest		35
P pretest	3	29
P posttest		9
Q pretest	2	16
Q posttest		16
R pretest	2	13
R posttest		8
S pretest	2	59
S posttest		20
T pretest	2	54
T posttest		12
U pretest	1	172
U posttest		39
V pretest		33
V posttest		17
W pretest	1	15
W posttest		10

## Sheet: FOLLOW-UP 
months until followup	Subject Letter	year in residency	air entry	which steps most useful for MV (write in)
4	M	1	22	neck extension, jaw thrust
4	D	1	35
4	B	1	22	positioning baby correctly
5	P	3	12	remembering to do jaw lifts and oral airway
5	K	1	47	thinking through ABCs; remembering that I can always go back to bag-mask ventilate
5	Q	2	22	head tilt
4	A	1	21
5	N	1	23	opening airway with chin lift
4	I	1	38	knowing what equipment to use; being familiar with when to move to next step
5	G	2	69	jaw thrust; bag mask-ventilation
5	E	1	43
5	H	2	24
2	S	2	28	back roll, bag mask, EtCo2 detector, oral airway
2	W	1	24	bag mask/neck extension
